# Supplementary material for: Elevated SARS-CoV-2-Specific Antibody Levels in Patients with Post-COVID Syndrome
Source: Viruses. 2023 Mar 8;15(3):701. doi: 10.3390/v15030701 (PMC10051370; doi:10.3390/v15030701)
Supplement: Supplementary file 1 [file viruses-15-00701-s001.zip]

Archive with 1 entries (1 files):
- viruses-2247552-supplementary.pdf
